# Supplementary material for: Transcriptomics Analysis Indicates Trifarotene Reverses Acne-Related Gene Expression Changes
Source: Front Med (Lausanne). 2021 Oct 22;8:745822. doi: 10.3389/fmed.2021.745822 (PMC8569320; doi:10.3389/fmed.2021.745822)
Supplement: Supplementary Table 5 — Summary of statistical results for the 69 genes specifically modulated in spontaneously resolved acne papule. L-NI, non-involved skin; L1, papule at baseline; L3, papule after treatment with vehicle. [file Table_5.XLS]

## Sheet: Sheet0
Symbol	Entrez Gene Name	Affymetrix	Fold Change L1 vs NLI	Fold Change L3 vs L1
TCN1	transcobalamin 1	205513_at	11.402	-16.489
SERPINB4	serpin family B member 4	211906_s_at	21.693	-11.977
S100A7A	S100 calcium binding protein A7A	232170_at	15.579	-10.324
AKR1B10	aldo-keto reductase family 1 member B10	206561_s_at	8.024	-7.326
SPRR3	small proline rich protein 3	218990_s_at	4.719	-5.451
CXCL10	C-X-C motif chemokine ligand 10	204533_at	3.539	-4.615
S100A9	S100 calcium binding protein A9	203535_at	5.654	-4.587
TMPRSS11D	transmembrane serine protease 11D	207602_at	4.045	-4.42
KLK13	kallikrein related peptidase 13	205783_at	4.508	-3.893
PI3	peptidase inhibitor 3	41469_at	4.545	-3.29
UGT1A9 (includes others)	UDP glucuronosyltransferase family 1 member A9	221305_s_at	3.981	-3.071
TMPRSS4	transmembrane serine protease 4	218960_at	2.956	-2.967
PRSS27	serine protease 27	232074_at	3.139	-2.933
SERPINB3	serpin family B member 3	209720_s_at	4.299	-2.887
VNN3	vanin 3	220528_at	2.967	-2.713
SAMD9	sterile alpha motif domain containing 9	228531_at	2.814	-2.703
GPX2	glutathione peroxidase 2	202831_at	2.33	-2.64
C2CD4B	C2 calcium dependent domain containing 4B	229306_at	2.168	-2.577
DEFB103A/DEFB103B	defensin beta 103B	224239_at	3.138	-2.523
RRM2	ribonucleotide reductase regulatory subunit M2	209773_s_at	3.029	-2.457
OAS2	2'-5'-oligoadenylate synthetase 2	204972_at	2.613	-2.437
KLHDC7B-DT	KLHDC7B divergent transcript	243754_at	2.142	-2.373
IGFL1	IGF like family member 1	239430_at	2.787	-2.345
FOSL1	FOS like 1, AP-1 transcription factor subunit	204420_at	2.847	-2.34
FBN2	fibrillin 2	203184_at	3.156	-2.338
OASL	2'-5'-oligoadenylate synthetase like	205660_at	2.208	-2.303
KLK6	kallikrein related peptidase 6	204733_at	2.225	-2.3
RSAD2	radical S-adenosyl methionine domain containing 2	242625_at	2.229	-2.246
ADGRE1	adhesion G protein-coupled receptor E1	207111_at	2.2	-2.238
HAS3	hyaluronan synthase 3	223541_at	2.416	-2.226
CYP7B1	cytochrome P450 family 7 subfamily B member 1	207386_at	2.633	-2.217
DSG3	desmoglein 3	205595_at	2.095	-2.198
SPIB	Spi-B transcription factor	232739_at	2.61	-2.195
KLHDC7B	kelch domain containing 7B	236285_at	2.072	-2.185
TRIM10	tripartite motif containing 10	221627_at	2.701	-2.178
CARHSP1	calcium regulated heat stable protein 1	218384_at	2.157	-2.172
CD226	CD226 molecule	207315_at	2.171	-2.158
SLC23A2	solute carrier family 23 member 2	211572_s_at	2.008	-2.154
CMPK2	cytidine/uridine monophosphate kinase 2	226702_at	2.048	-2.135
HS3ST3A1	heparan sulfate-glucosamine 3-sulfotransferase 3A1	219985_at	2.311	-2.126
UPP1	uridine phosphorylase 1	203234_at	2.218	-2.103
TYMP	thymidine phosphorylase	217497_at	2.15	-2.072
CEMIP	cell migration inducing hyaluronidase 1	212942_s_at	2.12	-2.069
PTAFR	platelet activating factor receptor	227184_at	2.26	-2.05
RAB31	RAB31, member RAS oncogene family	217763_s_at	2.331	-2.033
CDH3	cadherin 3	203256_at	2.146	-2.013
STRA6	signaling receptor and transporter of retinol STRA6	221701_s_at	2.16	-2.01
MS4A14	membrane spanning 4-domains A14	229510_at	2.076	-2.001
IRS4	insulin receptor substrate 4	1560652_at	-2.105	2.012
WDR72	WD repeat domain 72	227174_at	-2.04	2.026
EFCAB1	EF-hand calcium binding domain 1	239500_at	-2.039	2.04
OMD	osteomodulin	205908_s_at	-2.296	2.048
ADAMTS9-AS2	ADAMTS9 antisense RNA 2	1556364_at	-2.187	2.065
CHP2	calcineurin like EF-hand protein 2	206149_at	-2.052	2.088
CAPZA3	capping actin protein of muscle Z-line subunit alpha 3	236888_at	-2.392	2.096
LGR5	leucine rich repeat containing G protein-coupled receptor 5	213880_at	-2.121	2.12
HIF3A	hypoxia inducible factor 3 subunit alpha	222124_at	-2.634	2.147
ITGBL1	integrin subunit beta like 1	214927_at	-2.351	2.147
SLC14A1	solute carrier family 14 member 1 (Kidd blood group)	229151_at	-2.472	2.15
DKK2	dickkopf WNT signaling pathway inhibitor 2	219908_at	-2.231	2.177
WAKMAR2	wound and keratinocyte migration associated lncRNA 2	243871_at	-2.028	2.187
ST6GAL2	ST6 beta-galactoside alpha-2,6-sialyltransferase 2	228821_at	-2.67	2.198
SLC26A7	solute carrier family 26 member 7	239006_at	-2.395	2.228
GRIA2	glutamate ionotropic receptor AMPA type subunit 2	205358_at	-2.323	2.246
EDN3	endothelin 3	208399_s_at	-2.661	2.275
OGN	osteoglycin	222722_at	-2.79	2.285
POSTN	periostin	214981_at	-2.149	2.506
ABCA13	ATP binding cassette subfamily A member 13	1553605_a_at	-2.56	2.683
BTC	betacellulin	241412_at	-3.033	2.891
