# Supplementary material for: Transcriptomics Analysis Indicates Trifarotene Reverses Acne-Related Gene Expression Changes
Source: Front Med (Lausanne). 2021 Oct 22;8:745822. doi: 10.3389/fmed.2021.745822 (PMC8569320; doi:10.3389/fmed.2021.745822)
Supplement: Supplementary Table 6 — Disease and functions analysis of the 69 genes specifically modulated in spontaneously resolved acne papules. This table represents a selection of disease or functions with the highest activation z-scores comparing papule signature (L1 vs L-NI) and vehicle signature (L3 vs L1) (FDR <0.05, z-score > 1.5). We can observe a reverse activation z-score between the expression levels in the papule (L1 vs. LNI) and after spontaneous resolution (L3 vs. L1). [file Table_6.XLS]

## Sheet: TOP increased_Decreased
© 2000-2021 QIAGEN. All rights reserved.
Categories	Diseases or Functions Annotation	p-value	Predicted Activation State L1 vs LNI	Activation z-score L1 vs LNI	Predicted Activation State L3 vs L1	Activation z-score L3 vs L1	Molecules	# Molecules
Cellular Movement	Migration of tumor cell lines	2.24e-05	Increased	2.343	Decreased	-2.343	ADAMTS9-AS2,CDH3,CHP2,CXCL10,DSG3,FOSL1,GRIA2,HAS3,ITGBL1,KLK6,POSTN,PRSS27,PTAFR,S100A9,SERPINB3	15
Cellular Movement	Migration of cells	7.73e-05	Increased	2.239	Decreased	-2.239	ADAMTS9-AS2,BTC,CD226,CDH3,CEMIP,CHP2,CXCL10,CYP7B1,DEFB103A/DEFB103B,DSG3,EDN3,FOSL1,GRIA2,HAS3,ITGBL1,KLK6,POSTN,PRSS27,PTAFR,S100A7A,S100A9,SERPINB3,TMPRSS4	23
Inflammatory Response	Inflammatory response	0.0106	Increased	2.186	Decreased	-2.186	C2CD4B,CD226,CXCL10,CYP7B1,DEFB103A/DEFB103B,EDN3,PTAFR,S100A7A,S100A9	9
Cellular Movement	Cell movement	0.000142	Increased	2.12	Decreased	-2.12	ADAMTS9-AS2,BTC,CD226,CDH3,CEMIP,CHP2,CXCL10,CYP7B1,DEFB103A/DEFB103B,DSG3,EDN3,FOSL1,GRIA2,HAS3,ITGBL1,KLK6,POSTN,PRSS27,PTAFR,S100A7A,S100A9,SERPINB3,TMPRSS4,TYMP	24
Cellular Movement	Cell movement of tumor cell lines	3.52e-05	Increased	2.015	Decreased	-2.015	ADAMTS9-AS2,CDH3,CHP2,CXCL10,DEFB103A/DEFB103B,DSG3,FOSL1,GRIA2,HAS3,ITGBL1,KLK6,POSTN,PRSS27,PTAFR,S100A9,SERPINB3	16
Cellular Movement,Hematological System Development and Function,Immune Cell Trafficking,Inflammatory Response	Chemotaxis of granulocytes	0.000675		1.982		-1.982	CXCL10,DEFB103A/DEFB103B,EDN3,S100A7A,S100A9	5
Cellular Movement,Hematological System Development and Function,Immune Cell Trafficking,Inflammatory Response	Chemotaxis of phagocytes	0.0073		1.953		-1.953	CXCL10,DEFB103A/DEFB103B,EDN3,S100A7A,S100A9	5
Cell Death and Survival	Killing of cells	0.0088		1.941		-1.941	CD226,CXCL10,DEFB103A/DEFB103B,PI3	4
Cellular Movement	Chemotaxis	0.000543		1.782		-1.782	CXCL10,CYP7B1,DEFB103A/DEFB103B,EDN3,FOSL1,PTAFR,S100A7A,S100A9,TYMP	9
Immunological Disease	Hypersensitive reaction	1.2e-05		1.732		-1.732	CXCL10,DEFB103A/DEFB103B,GRIA2,KLK13,KLK6,PI3,PTAFR,S100A9,SERPINB3,SERPINB4	10
Cancer,Organismal Injury and Abnormalities	Growth of solid tumor	0.00609		1.698		-1.698	ADAMTS9-AS2,AKR1B10,CDH3,FOSL1,RRM2,S100A9	6
Lymphoid Tissue Structure and Development	Frequency of lymphocytes	0.00131		1.633		-1.633	CD226,CXCL10,PTAFR,SPIB	4
Cellular Movement,Hematological System Development and Function,Immune Cell Trafficking,Inflammatory Response	Chemotaxis of leukocytes	0.00363		1.581		-1.581	CXCL10,CYP7B1,DEFB103A/DEFB103B,EDN3,S100A7A,S100A9	6
Cellular Movement	Invasion of tumor cell lines	0.000203		1.572		-1.572	ADAMTS9-AS2,BTC,CD226,CDH3,CHP2,DSG3,FOSL1,HAS3,KLK6,POSTN,PTAFR,RRM2,S100A9	13
